# Supplementary material for: ASR1 and ASR2, Two Closely Related ABA-Induced Serine-Rich Transcription Repressors, Function Redundantly to Regulate ABA Responses in Arabidopsis
Source: Plants (Basel). 2023 Feb 14;12(4):852. doi: 10.3390/plants12040852 (PMC9959101; doi:10.3390/plants12040852)
Supplement: Supplementary file 1 [file plants-12-00852-s001.zip]

Archive with 2 entries (2 files):
- File S1. Amino acid sequences of ASRs and their homologs used for phylogenetic analysis.pdf
- Table S1. DEGs down-regulated in OE but up-regulated in double mutant.xlsx
