# Supplementary material for: ASR1 and ASR2, Two Closely Related ABA-Induced Serine-Rich Transcription Repressors, Function Redundantly to Regulate ABA Responses in Arabidopsis
Source: Plants (Basel). 2023 Feb 14;12(4):852. doi: 10.3390/plants12040852 (PMC9959101; doi:10.3390/plants12040852)
Supplement: Supplementary file 1 [file plants-12-00852-s001.zip › Table S1. DEGs down-regulated in OE but up-regulated in double mutant.xlsx]

## Sheet: Sheet1
130 DEGS that are down regulated in over-expression plants and up-regulated in double mutant
Gene ID	Gene Symbol	Type	log2 (OE / Col)	log2 (Mutant / Col)	Qvalue (OE / Col)	Col_1 TPM	Col_2 TPM	Col_3 TPM	M25_1 TPM	M25_2 TPM	M25_3 TPM	OE19_1 TPM	OE19_2 TPM	OE19_3 TPM	Col Average TPM	OE Average TPM	Mutant Average TPM	Col_1 Read Count	Col_2 Read Count	Col_3 Read Count	M25_1 Read Count	M25_2 Read Count	M25_3 Read Count	OE19_1 Read Count	OE19_2 Read Count	OE19_3 Read Count	Col Average Read Count	OE Average Read Count	Mutant Average Read Count	GO_C Desc	GO_F Desc	GO_P Desc	KEGG Pathway Desc		KEGG Module Desc	KEGG Reaction Desc
AT1G02380	'AT1G02380.1'	mRNA	-1.01681	0.667055	0.00588373	5.39	7.87	5.8	9.28	10.38	11	3.52	3.02	3.05	6.35333	3.19667	10.22	90	138	97	159	173	183	60	50	52	108.333	54	171.667	GO:0016021///integral component of membrane
AT1G02640	'AT1G02640.1'	mRNA	-0.890643	0.338739	4.20969e-16	36.55	39.72	43.21	55.18	50.41	46.52	22.48	23	20.2	39.8267	21.8933	50.7033	1667	1898	1964	2582	2304	2102	1043	1033	935	1843	1003.67	2329.33	GO:0005576///extracellular region+++GO:0009505///plant-type cell wall	GO:0009044///xylan 1,4-beta-xylosidase activity+++GO:0046556///alpha-L-arabinofuranosidase activity	GO:0031222///arabinan catabolic process+++GO:0045493///xylan catabolic process	00520///Amino sugar and nucleotide sugar metabolism			R01433///D-xylose xylohydrolase D-Xylose + 1,4-beta-D-Xylan <=> 1,4-beta-D-Xylan + H2O
AT1G02660	'AT1G02660.1'	mRNA	-1.33678	0.426435	8.62841e-29	33.56	37.57	31.84	39.16	48.76	51.83	13.9	15.36	12.35	34.3233	13.87	46.5833	1547	1815	1463	1852	2253	2367	652	697	578	1608.33	642.333	2157.33	GO:0009507///chloroplast+++GO:0009570///chloroplast stroma+++GO:0031969///chloroplast membrane	GO:0008970///phospholipase A1 activity+++GO:0047714///galactolipase activity+++GO:0052739///phosphatidylserine 1-acylhydrolase activity+++GO:0052740///1-acyl-2-lysophosphatidylserine acylhydrolase activity+++GO:0102549///1-18:1-2-16:0-monogalactosyldiacylglycerol lipase activity	GO:0002213///defense response to insect+++GO:0016042///lipid catabolic process+++GO:0031349///positive regulation of defense response
AT1G03090	'AT1G03090.2'	mRNA	-0.90733	0.472585	5.63739e-17	35.12	34.7	41.43	50.36	55.26	49.68	20.26	20.59	19.54	37.0833	20.13	51.7667	1612.96	1671	1898.8	2375.97	2548.84	2264.9	948.83	930.7	911.91	1727.59	930.48	2396.57				00280///Valine, leucine and isoleucine degradation		M00036///Leucine degradation, leucine => acetoacetate + acetyl-CoA	R04138///3-Methylcrotonoyl-CoA:carbon-dioxide ligase (ADP-forming) ATP + 3-Methylcrotonyl-CoA + HCO3- <=> ADP + Orthophosphate + 3-Methylglutaconyl-CoA
AT1G03870	'AT1G03870.1'	mRNA	-0.760647	0.483557	3.51722e-08	334.26	422.88	318.64	398.65	556.68	568.16	232.21	212	201.56	358.593	215.257	507.83	5013	6660	4787	6134	8329	8495	3559	3155	3084	5486.67	3266	7652.67	GO:0005576///extracellular region+++GO:0005886///plasma membrane+++GO:0031225///anchored component of membrane+++GO:0046658///anchored component of plasma membrane+++GO:0099503///secretory vesicle		GO:0009834///plant-type secondary cell wall biogenesis
AT1G06410	'AT1G06410.1'	mRNA	-0.341177	0.300774	0.000119231	67.55	63.74	66.52	70.24	87.12	88.29	54.2	53.52	51.27	65.9367	52.9967	81.8833	3847	3803	3774	4104	4975	4978	3139	2999	2962	3808	3033.33	4685.67		GO:0016740///transferase activity	GO:0005992///trehalose biosynthetic process	00500///Starch and sucrose metabolism			R02737///UDPglucose:D-glucose-6-phosphate 1-alpha-D-glucosyltransferase UDP-glucose + alpha-D-Glucose 6-phosphate <=> UDP + alpha,alpha'-Trehalose 6-phosphate+++R02778///Trehalose-6-phosphate phosphohydrolase alpha,alpha'-Trehalose 6-phosphate + H2O <=> alpha,alpha-Trehalose + Orthophosphate
AT1G08630	'AT1G08630.5'	mRNA	-1.31929	1.18532	4.04802e-06	7.95	10.89	11.22	18.51	29.16	21.55	5.49	3.7	3.08	10.02	4.09	23.0733	182	261	258	436	667	490	128	84	72	233.667	94.6667	531	GO:0005829///cytosol	GO:0004793///threonine aldolase activity+++GO:0008732///L-allo-threonine aldolase activity	GO:0006545///glycine biosynthetic process+++GO:0006567///threonine catabolic process	00260///Glycine, serine and threonine metabolism+++01230///Biosynthesis of amino acids			R00751///L-threonine acetaldehyde-lyase (glycine-forming) L-Threonine <=> Glycine + Acetaldehyde+++R06171///L-allo-threonine acetaldehyde-lyase (glycine-forming) L-Allothreonine <=> Glycine + Acetaldehyde
AT1G09570	'AT1G09570.2'	mRNA	-0.339842	0.472026	0.00389105	42.96	42.53	44.63	52.64	65.66	63.63	36.84	36.91	31.08	43.3733	34.9433	60.6433	3016	3128	3120	3792	4624	4421	2629	2548	2213	3088	2463.33	4279	GO:0005634///nucleus+++GO:0005737///cytoplasm+++GO:0016604///nuclear body+++GO:0016607///nuclear speck	GO:0000155///phosphorelay sensor kinase activity+++GO:0003729///mRNA binding+++GO:0004672///protein kinase activity+++GO:0009883///red or far-red light photoreceptor activity+++GO:0031516///far-red light photoreceptor activity+++GO:0042802///identical protein binding+++GO:0042803///protein homodimerization activity	GO:0006355///regulation of transcription, DNA-templated+++GO:0009584///detection of visible light+++GO:0009630///gravitropism+++GO:0009638///phototropism+++GO:0009640///photomorphogenesis+++GO:0010161///red light signaling pathway+++GO:0010201///response to continuous far red light stimulus by the high-irradiance response system+++GO:0010203///response to very low fluence red light stimulus+++GO:…	04712///Circadian rhythm - plant
AT1G10070	'AT1G10070.3'	mRNA	-0.830254	1.15934	0.0372668	4.18	3.46	3.21	9.78	7.59	7	2.28	2.28	1.67	3.61667	2.07667	8.12333	113	98	85	269	203	188	63	60	45	98.6667	56	220	GO:0009507///chloroplast	GO:0050048///L-leucine:2-oxoglutarate aminotransferase activity+++GO:0052654///L-leucine transaminase activity+++GO:0052655///L-valine transaminase activity+++GO:0052656///L-isoleucine transaminase activity	GO:0008652///cellular amino acid biosynthetic process+++GO:0009082///branched-chain amino acid biosynthetic process+++GO:0071669///plant-type cell wall organization or biogenesis	00270///Cysteine and methionine metabolism+++00280///Valine, leucine and isoleucine degradation+++00290///Valine, leucine and isoleucine biosynthesis+++00770///Pantothenate and CoA biosynthesis+++00966///Glucosinolate biosynthesis+++01210///2-Oxocarboxylic acid metabolism+++01230///Biosynthesis of amino acids+++01240///Biosynthesis of cofactors		M00019///Valine/isoleucine biosynthesis, pyruvate => valine / 2-oxobutanoate => isoleucine+++M00036///Leucine degradation, leucine => acetoacetate + acetyl-CoA+++M00119///Pantothenate biosynthesis, valine/L-aspartate => pantothenate+++M00570///Isoleucine biosynthesis, threonine => 2-oxobutanoate => isoleucine	R01090///L-Leucine:2-oxoglutarate aminotransferase L-Leucine + 2-Oxoglutarate <=> 4-Methyl-2-oxopentanoate + L-Glutamate+++R01214///L-Valine:2-oxoglutarate aminotransferase L-Valine + 2-Oxoglutarate <=> 3-Methyl-2-oxobutanoic acid + L-Glutamate+++R02199///L-Isoleucine:2-oxoglutarate aminotransferase L-Isoleucine + 2-Oxoglutarate <=> (S)-3-Methyl-2-oxopentanoic acid + L-Glutamate+++R08622///homome…
AT1G10550	'AT1G10550.1'	mRNA	-1.48861	1.29177	0.000461584	3.58	6.21	6.06	10.4	13.51	15.45	1.94	1.8	2	5.28333	1.91333	13.12	56	102	95	167	211	241	31	28	32	84.3333	30.3333	206.333	GO:0005618///cell wall+++GO:0005887///integral component of plasma membrane+++GO:0048046///apoplast	GO:0004553///hydrolase activity, hydrolyzing O-glycosyl compounds+++GO:0016762///xyloglucan:xyloglucosyl transferase activity	GO:0009831///plant-type cell wall modification involved in multidimensional cell growth+++GO:0010411///xyloglucan metabolic process+++GO:0042546///cell wall biogenesis
AT1G10740	'AT1G10740.4'	mRNA	-0.332149	0.455052	0.0312971	40.74	41.66	35.41	49.82	57.91	55.12	31.5	33.55	30.25	39.27	31.7667	54.2833	1301	1396	1128	1634	1852	1747	1024	1058	982	1275	1021.33	1744.33	GO:0016021///integral component of membrane	GO:0016787///hydrolase activity
AT1G11260	'AT1G11260.1'	mRNA	-1.16729	1.12444	1.29128e-17	107.67	139.87	124.37	183.04	325.4	312.55	63.15	58.37	47.49	123.97	56.3367	273.663	3466	4720	3994	6045	10488	9980	2070	1853	1553	4060	1825.33	8837.67	GO:0005576///extracellular region+++GO:0005634///nucleus+++GO:0005773///vacuole+++GO:0005886///plasma membrane+++GO:0009506///plasmodesma+++GO:0016021///integral component of membrane	GO:0015145///monosaccharide transmembrane transporter activity+++GO:0015293///symporter activity	GO:0015749///monosaccharide transmembrane transport
AT1G12780	'AT1G12780.1'	mRNA	-0.562572	0.433175	4.12661e-06	86.96	77.58	94.87	124.44	115.97	112.22	63.24	55.36	59.64	86.47	59.4133	117.543	2038	1907	2221	2992	2718	2613	1511	1282	1422	2055.33	1405	2774.33	GO:0005829///cytosol+++GO:0005886///plasma membrane	GO:0003723///RNA binding+++GO:0003978///UDP-glucose 4-epimerase activity+++GO:0050373///UDP-arabinose 4-epimerase activity	GO:0006012///galactose metabolic process+++GO:0006364///rRNA processing+++GO:0033358///UDP-L-arabinose biosynthetic process+++GO:0045227///capsule polysaccharide biosynthetic process+++GO:0071555///cell wall organization	00052///Galactose metabolism+++00520///Amino sugar and nucleotide sugar metabolism+++01250///Biosynthesis of nucleotide sugars		M00632///Galactose degradation, Leloir pathway, galactose => alpha-D-glucose-1P	R00291///UDP-glucose 4-epimerase; UDP-alpha-D-glucose UDP-glucose <=> UDP-alpha-D-galactose+++R02984///dTDPglucose 4-epimerase dTDP-glucose <=> dTDP-galactose
AT1G14740	'AT1G14740.1'	mRNA	-0.269133	0.266579	0.0233633	50.56	44.82	48.58	55.36	59.98	59.03	40.4	40.63	40.46	47.9867	40.4967	58.1233	2220	2062	2126	2494	2639	2568	1805	1757	1803	2136	1788.33	2567	GO:0005634///nucleus	GO:0046872///metal ion binding	GO:0001708///cell fate specification+++GO:0009880///embryonic pattern specification+++GO:0055065///metal ion homeostasis+++GO:0090421///embryonic meristem initiation
AT1G15740	'AT1G15740.1'	mRNA	-0.269202	0.297802	0.0402139	47.17	41.38	44.27	56.75	54.24	53.29	38.96	36.94	36.17	44.2733	37.3567	54.76	1882	1730	1761	2323	2168	2107	1582	1452	1465	1791	1499.67	2199.33
AT1G17620	'AT1G17620.1'	mRNA	-0.509512	0.610726	0.00256296	36.88	43.26	37.78	45.2	65.54	71.61	26.07	28.96	29.15	39.3067	28.06	60.7833	583	718	598	733	1034	1128	421	454	470	633	448.333	965	GO:0005634///nucleus+++GO:0005886///plasma membrane+++GO:0009506///plasmodesma+++GO:0016021///integral component of membrane			03018///RNA degradation
AT1G18020	'AT1G18020.1'	mRNA	-0.839811	0.401837	6.27577e-11	54.13	63.52	57.61	67.59	78.07	88.41	34.06	35.33	30.26	58.42	33.2167	78.0233	965.83	1189.5	1028.43	1237.29	1391.3	1570.35	620.34	624.44	550.17	1061.25	598.317	1399.65	GO:0005634///nucleus	GO:0010181///FMN binding+++GO:0016491///oxidoreductase activity		00592///alpha-Linolenic acid metabolism		M00113///Jasmonic acid biosynthesis	R03401///8-[(1R,2R)-3-oxo-2-{(Z)-pent-2-enyl}cyclopentyl]octanoate:NADP+ 4-oxidoreductase 8-[(1R,2R)-3-Oxo-2-{(Z)-pent-2-enyl}cyclopentyl]octanoate + NADP+ <=> 12-OPDA + NADPH + H+
AT1G21400	'AT1G21400.1'	mRNA	-0.736935	0.422574	3.71495e-08	41.71	41.4	40.61	54.91	59.66	52.51	29.42	24.12	22.01	41.24	25.1833	55.6933	1384	1440	1344	1869	1982	1728	994	789	742	1389.33	841.667	1859.67	GO:0016021///integral component of membrane	GO:0016624///oxidoreductase activity, acting on the aldehyde or oxo group of donors, disulfide as acceptor		00280///Valine, leucine and isoleucine degradation+++00640///Propanoate metabolism		M00036///Leucine degradation, leucine => acetoacetate + acetyl-CoA	R01701///3-methyl-2-oxobutanoate:[dihydrolipoyllysine-residue (2-methylpropanoyl)transferase] lipoyllysine 2-oxidoreductase (decarboxylating, acceptor-2-methylpropanoylating) 3-Methyl-2-oxobutanoic acid + Enzyme N6-(lipoyl)lysine <=> [Dihydrolipoyllysine-residue (2-methylpropanoyl)transferase] S-(2-methylpropanoyl)dihydrolipoyllysine + CO2+++R01702///4-methyl-2-oxopentanoate:[dihydrolipoyllysine-…
AT1G22882	'AT1G22882.1'	mRNA	-0.714933	0.635449	1.03893e-05	14.6	18.79	16.56	20.71	29.42	28.32	10.14	10.27	10.62	16.65	10.3433	26.15	589	794	666	857	1189	1132	416	408	435	683	419.667	1059.33	GO:0005635///nuclear envelope+++GO:0005737///cytoplasm+++GO:0005783///endoplasmic reticulum+++GO:0005789///endoplasmic reticulum membrane+++GO:0005886///plasma membrane+++GO:0016020///membrane+++GO:0016021///integral component of membrane+++GO:0031965///nuclear membrane	GO:0043621///protein self-association	GO:0009409///response to cold+++GO:0009414///response to water deprivation+++GO:0009651///response to salt stress+++GO:0042742///defense response to bacterium
AT1G23870	'AT1G23870.1'	mRNA	-0.639885	0.34309	2.21574e-09	49.57	44.88	47.89	59.26	60.71	61.81	32.4	33.67	27.02	47.4467	31.03	60.5933	2642	2506	2543	3240	3244	3262	1756	1766	1461	2563.67	1661	3248.67	GO:0005829///cytosol	GO:0003824///catalytic activity		00500///Starch and sucrose metabolism			R02737///UDPglucose:D-glucose-6-phosphate 1-alpha-D-glucosyltransferase UDP-glucose + alpha-D-Glucose 6-phosphate <=> UDP + alpha,alpha'-Trehalose 6-phosphate+++R02778///Trehalose-6-phosphate phosphohydrolase alpha,alpha'-Trehalose 6-phosphate + H2O <=> alpha,alpha-Trehalose + Orthophosphate
AT1G25230	'AT1G25230.1'	mRNA	-0.436938	0.584741	0.00216664	61.34	67.32	66.66	89.91	112.5	93.52	49.97	53.19	43.58	65.1067	48.9133	98.6433	1012	1166	1101	1522	1853	1537	842	870	733	1093	815	1637.33	GO:0016021///integral component of membrane	GO:0003993///acid phosphatase activity+++GO:0046872///metal ion binding		00740///Riboflavin metabolism			R00548///riboflavin-5-phosphate phosphohydrolase FMN + H2O <=> Riboflavin + Orthophosphate
AT1G28330	'AT1G28330.5'	mRNA	-0.417399	0.47423	0.00473183	515.82	520.5	613.74	550.49	945.7	862.96	380.64	494.55	380.6	550.02	418.597	786.383	3822	4066	4345	4158	6574	6252	2855	3581	2811	4077.67	3082.33	5661.33
AT1G35350	'AT1G35350.1'	mRNA	-0.645619	0.440244	0.000138071	12.27	14.07	14.77	15.47	20.05	20.81	8.31	8.82	9.62	13.7033	8.91667	18.7767	480	577	576	621	786	807	331	340	382	544.333	351	738	GO:0005737///cytoplasm+++GO:0005794///Golgi apparatus+++GO:0005802///trans-Golgi network+++GO:0005886///plasma membrane+++GO:0016021///integral component of membrane	GO:0000822///inositol hexakisphosphate binding+++GO:0015114///phosphate ion transmembrane transporter activity	GO:0006817///phosphate ion transport+++GO:0016036///cellular response to phosphate starvation
AT1G53480	'AT1G53480.2'	mRNA	-5.60114	3.80471	0.00806081	1.26	1.68	0.1	9.64	17.59	14.76	0.14	0	0	1.01333	0.0466667	13.9967	21.59	30.24	1.18	169.19	300.48	251.49	1.63	0	0	17.67	0.543333	240.387
AT1G53730	'AT1G53730.2'	mRNA	-0.32161	0.5198	0.0254051	33.68	36.62	35.65	43.23	55.45	54.64	30.9	27.66	27.77	35.3167	28.7767	51.1067	1459	1662	1539	1921	2407	2345	1362	1180	1221	1553.33	1254.33	2224.33	GO:0005886///plasma membrane+++GO:0016021///integral component of membrane	GO:0004672///protein kinase activity+++GO:0005524///ATP binding	GO:0006468///protein phosphorylation	04626///Plant-pathogen interaction
AT1G54740	'AT1G54740.1'	mRNA	-0.405767	0.514106	0.00151625	58.08	57.03	64.51	77.08	90.4	91.45	44.58	47.15	45.93	59.8733	45.8867	86.31	1081	1114	1201	1472	1681	1694	847	869	871	1132	862.333	1615.67
AT1G57680	'AT1G57680.2'	mRNA	-0.618459	0.385619	2.87143e-08	77.08	89.31	83.01	89.56	125.51	113.94	51.94	57.63	55.82	83.1333	55.13	109.67	2409	2921	2587	2873	3931	3524	1653	1778	1770	2639	1733.67	3442.67	GO:0016021///integral component of membrane
AT1G60140	'AT1G60140.1'	mRNA	-0.602607	0.534213	0.000114715	32.74	28.68	39.99	52.28	47.83	47.55	24.62	23.58	19.78	33.8033	22.66	49.22	1857	1704	2259	3042	2720	2670	1420	1316	1138	1940	1291.33	2810.67	GO:0005829///cytosol	GO:0003824///catalytic activity		00500///Starch and sucrose metabolism			R02737///UDPglucose:D-glucose-6-phosphate 1-alpha-D-glucosyltransferase UDP-glucose + alpha-D-Glucose 6-phosphate <=> UDP + alpha,alpha'-Trehalose 6-phosphate+++R02778///Trehalose-6-phosphate phosphohydrolase alpha,alpha'-Trehalose 6-phosphate + H2O <=> alpha,alpha-Trehalose + Orthophosphate
AT1G61100	'AT1G61100.2'	mRNA	-1.04126	0.703549	4.99081e-20	56.01	68.85	67.26	88.3	109.78	117.96	30.91	31.65	32.59	64.04	31.7167	105.347	2871	3698	3435	4644	5642	5989	1612	1597	1695	3334.67	1634.67	5425				02010///ABC transporters
AT1G62510	'AT1G62510.1'	mRNA	-0.433222	0.796186	0.034858	84.94	85.53	70.18	113.18	162.92	146.84	66.28	65.53	49.01	80.2167	60.2733	140.98	918	972	762	1255	1752	1588	734	706	542	884	660.667	1531.67
AT1G63860	'AT1G63860.2'	mRNA	-0.936435	0.527805	1.84428e-06	4.48	5.19	4.84	5.72	8.62	6.73	2.65	2.79	2.29	4.83667	2.57667	7.02333	267	324	287	350	516	398	161	164	138	292.667	154.333	421.333		GO:0016787///hydrolase activity+++GO:0043531///ADP binding	GO:0006952///defense response+++GO:0007165///signal transduction
AT1G66150	'AT1G66150.1'	mRNA	-0.501358	0.532432	9.42206e-06	51.69	55.84	50.14	62.55	86.31	81.32	40.94	37.52	35.11	52.5567	37.8567	76.7267	3045	3446	2942	3780	5098	4742	2452	2174	2098	3144.33	2241.33	4540	GO:0005576///extracellular region+++GO:0005634///nucleus+++GO:0005886///plasma membrane+++GO:0016021///integral component of membrane	GO:0004675///transmembrane receptor protein serine/threonine kinase activity+++GO:0005524///ATP binding	GO:0007165///signal transduction
AT1G68020	'AT1G68020.2'	mRNA	-0.525006	0.461251	5.42732e-06	19.33	18.95	20.33	23.84	29.56	27.9	13.93	14.58	12.99	19.5367	13.8333	27.1	1011	1038	1059	1279	1551	1445	741	750	689	1036	726.667	1425	GO:0005829///cytosol	GO:0003825///alpha,alpha-trehalose-phosphate synthase (UDP-forming) activity+++GO:0004805///trehalose-phosphatase activity	GO:0005992///trehalose biosynthetic process	00500///Starch and sucrose metabolism			R02737///UDPglucose:D-glucose-6-phosphate 1-alpha-D-glucosyltransferase UDP-glucose + alpha-D-Glucose 6-phosphate <=> UDP + alpha,alpha'-Trehalose 6-phosphate+++R02778///Trehalose-6-phosphate phosphohydrolase alpha,alpha'-Trehalose 6-phosphate + H2O <=> alpha,alpha-Trehalose + Orthophosphate
AT1G68410	'AT1G68410.2'	mRNA	-0.473378	0.362374	0.000861836	20.75	23.16	22.48	24.96	30.01	31.79	16.1	17.27	15.88	22.13	16.4167	28.92	675	778	713	816	970	995	526	531	517	722	524.667	927		GO:0046872///metal ion binding
AT1G72150	'AT1G72150.1'	mRNA	-0.379206	0.534368	0.000814116	246.97	260.45	283.55	314.61	421.19	420.77	221.26	206.94	191.1	263.657	206.433	385.523	9136	10098	10460	11940	15607	15431	8331	7544	7179	9898	7684.67	14326	GO:0005739///mitochondrion+++GO:0005773///vacuole+++GO:0005794///Golgi apparatus+++GO:0005886///plasma membrane+++GO:0009506///plasmodesma+++GO:0048046///apoplast	GO:0002020///protease binding+++GO:0008289///lipid binding	GO:0007049///cell cycle+++GO:0009860///pollen tube growth+++GO:0051301///cell division
AT1G72180	'AT1G72180.1'	mRNA	-0.305826	0.610977	0.0357991	16.63	15.63	17.72	17.86	31.11	28.07	13.15	13.96	14.05	16.66	13.72	25.68	1090	1073	1157	1201	2045	1821	876	900	934	1106.67	903.333	1689	GO:0005886///plasma membrane+++GO:0016021///integral component of membrane	GO:0001653///peptide receptor activity+++GO:0004674///protein serine/threonine kinase activity+++GO:0004714///transmembrane receptor protein tyrosine kinase activity+++GO:0005524///ATP binding+++GO:0017046///peptide hormone binding+++GO:0042277///peptide binding	GO:0006970///response to osmotic stress+++GO:0010555///response to mannitol+++GO:0048831///regulation of shoot system development+++GO:0090548///response to nitrate starvation+++GO:1902025///nitrate import+++GO:2000280///regulation of root development
AT1G72790	'AT1G72790.1'	mRNA	-0.518121	0.601993	0.0149598	9.06	10.54	9.42	12.38	16.61	15.51	7.36	7.02	6.28	9.67333	6.88667	14.8333	318	388	330	446	584	540	263	243	224	345.333	243.333	523.333	GO:0005634///nucleus+++GO:0005829///cytosol+++GO:0005886///plasma membrane+++GO:0016021///integral component of membrane
AT1G75220	'AT1G75220.1'	mRNA	-0.353802	0.302478	0.00222521	54.61	56.76	59.09	63.49	73.59	75	47.29	44.92	43.54	56.82	45.25	70.6933	1800	1961	1943	2147	2429	2452	1587	1460	1458	1901.33	1501.67	2342.67	GO:0005739///mitochondrion+++GO:0005774///vacuolar membrane+++GO:0005794///Golgi apparatus+++GO:0009705///plant-type vacuole membrane+++GO:0016021///integral component of membrane	GO:0022857///transmembrane transporter activity	GO:0008643///carbohydrate transport+++GO:0010030///positive regulation of seed germination+++GO:0042593///glucose homeostasis
AT1G76160	'AT1G76160.1'	mRNA	-0.589116	0.399217	1.29541e-07	154.27	170.43	179.07	193.2	228.24	249.38	124.1	108.68	108.13	167.923	113.637	223.607	5280	6114	6113	6784	7823	8464	4324	3667	3759	5835.67	3916.67	7690.33	GO:0005618///cell wall+++GO:0009506///plasmodesma+++GO:0048046///apoplast+++GO:0099503///secretory vesicle	GO:0005507///copper ion binding+++GO:0016491///oxidoreductase activity
AT1G76890	'AT1G76890.2'	mRNA	-0.398107	0.446879	0.00479843	44.21	43.8	47.46	57.69	61.61	66.91	35.64	31.53	37.28	45.1567	34.8167	62.07	1479	1536	1584	1980	2064	2220	1214	1040	1267	1533	1173.67	2088	GO:0005634///nucleus	GO:0003677///DNA binding+++GO:0003700///DNA-binding transcription factor activity		00040///Pentose and glucuronate interconversions		M00081///Pectin degradation	R02362///Pectin pectylhydrolase Pectin + n H2O <=> n Methanol + Pectate
AT1G79700	'AT1G79700.2'	mRNA	-0.947078	0.651438	3.13527e-06	24.84	28.98	26.31	32.19	48.87	46.46	15.32	16.5	10.52	26.71	14.1133	42.5067	410	502	434	544	804	763	258	270	177	448.667	235	703.667	GO:0005634///nucleus	GO:0003677///DNA binding+++GO:0003700///DNA-binding transcription factor activity	GO:0009873///ethylene-activated signaling pathway
AT2G01190	'AT2G01190.1'	mRNA	-0.432217	0.571515	0.0119046	17.52	17.33	16.11	20.5	28.21	27.73	14.34	13.17	10.98	16.9867	12.83	25.48	789	818	723	947	1273	1237	657	584	502	776.667	581	1152.33
AT2G06850	'AT2G06850.1'	mRNA	-0.641105	0.392298	1.95484e-05	546.43	650.43	603.08	689.21	832.41	867.17	468.09	376.97	329.52	599.98	391.527	796.263	10128	12652	11181	13106	15412	15995	8855	6918	6222	11320.3	7331.67	14837.7	GO:0005576///extracellular region+++GO:0005618///cell wall+++GO:0005737///cytoplasm+++GO:0005739///mitochondrion+++GO:0009505///plant-type cell wall+++GO:0009506///plasmodesma+++GO:0048046///apoplast	GO:0004553///hydrolase activity, hydrolyzing O-glycosyl compounds+++GO:0016762///xyloglucan:xyloglucosyl transferase activity	GO:0009612///response to mechanical stimulus+++GO:0009645///response to low light intensity stimulus+++GO:0009733///response to auxin+++GO:0009826///unidimensional cell growth+++GO:0009834///plant-type secondary cell wall biogenesis+++GO:0010411///xyloglucan metabolic process+++GO:0071555///cell wall organization
AT2G15960	'AT2G15960.1'	mRNA	-0.588729	0.388003	6.49944e-05	479.56	483.64	484.76	577.16	751.76	612.42	367.09	323.83	265.81	482.653	318.91	647.113	1073	1144	1123	1322	1624	1420	857	759	627	1113.33	747.667	1455.33
AT2G17550	'AT2G17550.2'	mRNA	-0.483365	0.469292	0.00271616	9.07	8.14	9.18	10.13	12.31	14.33	6.05	6.76	6.35	8.79667	6.38667	12.2567	519	488	524	596	710	812	353	382	370	510.333	368.333	706
AT2G18700	'AT2G18700.1'	mRNA	-0.859615	0.491383	3.92818e-13	44.91	47.61	47.65	58.47	73.09	67.17	25.05	30.76	23.04	46.7233	26.2833	66.2433	2240	2488	2368	2992	3654	3318	1271	1510	1166	2365.33	1315.67	3321.33				00500///Starch and sucrose metabolism			R02737///UDPglucose:D-glucose-6-phosphate 1-alpha-D-glucosyltransferase UDP-glucose + alpha-D-Glucose 6-phosphate <=> UDP + alpha,alpha'-Trehalose 6-phosphate+++R02778///Trehalose-6-phosphate phosphohydrolase alpha,alpha'-Trehalose 6-phosphate + H2O <=> alpha,alpha-Trehalose + Orthophosphate
AT2G23100	'AT2G23100.1'	mRNA	-0.843199	0.990308	0.0108072	2.62	2.58	2.19	3.1	5.72	6.02	1.32	1.45	1.43	2.46333	1.4	4.94667	121	125	101	147	265	276	62	66	67	115.667	65	229.333		GO:0046872///metal ion binding
AT2G23130	'AT2G23130.2'	mRNA	-1.15703	0.51867	2.23336e-14	76.99	97.72	77.5	104.29	131.97	129.49	41.26	35.7	37.9	84.07	38.2867	121.917	820	1095	829	1140	1401	1382	451	379	411	914.667	413.667	1307.67	GO:0005886///plasma membrane+++GO:0031225///anchored component of membrane			00940///Phenylpropanoid biosynthesis			R00602///methanol:hydrogen-peroxide oxidoreductase Methanol + Hydrogen peroxide <=> Formaldehyde + 2 H2O+++R02596///Donor:hydrogen-peroxide oxidoreductase Coniferyl alcohol <=> Guaiacyl lignin+++R03919///Donor:hydrogen-peroxide oxidoreductase Sinapyl alcohol <=> Syringyl lignin+++R04007///Donor:hydrogen-peroxide oxidoreductase 4-Coumaryl alcohol <=> p-Hydroxyphenyl lignin+++R07443///donor:hydroge…
AT2G25490	'AT2G25490.1'	mRNA	-0.721361	0.486103	3.39577e-07	57.92	74.94	75.58	91.07	114.84	88.64	39.45	47.71	41.91	69.48	43.0233	98.1833	2874	3896	3737	4636	5712	4356	1991	2330	2110	3502.33	2143.67	4901.33	GO:0005634///nucleus+++GO:0005737///cytoplasm+++GO:0019005///SCF ubiquitin ligase complex		GO:0006511///ubiquitin-dependent protein catabolic process+++GO:0009723///response to ethylene+++GO:0009873///ethylene-activated signaling pathway+++GO:0010105///negative regulation of ethylene-activated signaling pathway+++GO:0016567///protein ubiquitination+++GO:0031146///SCF-dependent proteasomal ubiquitin-dependent protein catabolic process	04016///MAPK signaling pathway - plant+++04075///Plant hormone signal transduction
AT2G28120	'AT2G28120.1'	mRNA	-0.689584	0.613505	0.000143041	12.2	11.01	12.66	18.11	16.81	20.35	8.01	8.38	6.26	11.9567	7.55	18.4233	428	405	443	652	591	708	286	290	223	425.333	266.333	650.333	GO:0005886///plasma membrane+++GO:0016021///integral component of membrane
AT2G28400	'AT2G28400.1'	mRNA	-0.814234	0.721599	0.0105598	17.87	19.32	12.87	20.86	30.59	32.23	10.43	9.1	9.29	16.6867	9.60667	27.8933	167	190	121	200	284	302	100	85	89	159.333	91.3333	262
AT2G30250	'AT2G30250.1'	mRNA	-0.54958	0.459801	0.00455789	13.6	13.51	12.75	15.26	19.37	20.74	10.03	9.47	8.22	13.2867	9.24	18.4567	358	373	335	412	510	542	269	246	220	355.333	245	488	GO:0005634///nucleus	GO:0003700///DNA-binding transcription factor activity+++GO:0043565///sequence-specific DNA binding+++GO:0046872///metal ion binding	GO:0006970///response to osmotic stress+++GO:0009409///response to cold+++GO:0009651///response to salt stress+++GO:0034605///cellular response to heat+++GO:0070370///cellular heat acclimation	04016///MAPK signaling pathway - plant+++04626///Plant-pathogen interaction
AT2G31810	'AT2G31810.3'	mRNA	-0.409817	0.323865	0.000674296	96.81	93.41	107.88	116.96	131.94	127.05	74.22	84.58	69.67	99.3667	76.1567	125.317	2982	3020	3318	3700	4073	3887	2329	2572	2182	3106.67	2361	3886.67	GO:0005777///peroxisome+++GO:0005829///cytosol+++GO:0009507///chloroplast	GO:0003984///acetolactate synthase activity+++GO:0043621///protein self-association+++GO:1990610///acetolactate synthase regulator activity	GO:0009097///isoleucine biosynthetic process+++GO:0009099///valine biosynthetic process+++GO:0050790///regulation of catalytic activity	00290///Valine, leucine and isoleucine biosynthesis+++00650///Butanoate metabolism+++00660///C5-Branched dibasic acid metabolism+++00770///Pantothenate and CoA biosynthesis+++01210///2-Oxocarboxylic acid metabolism+++01230///Biosynthesis of amino acids		M00019///Valine/isoleucine biosynthesis, pyruvate => valine / 2-oxobutanoate => isoleucine+++M00570///Isoleucine biosynthesis, threonine => 2-oxobutanoate => isoleucine	R00006///pyruvate:pyruvate acetaldehydetransferase (decarboxylating); 2-acetolactate 2-Acetolactate + CO2 <=> 2 Pyruvate+++R00014///pyruvate:thiamin diphosphate acetaldehydetransferase (decarboxylating) Pyruvate + Thiamin diphosphate <=> 2-(alpha-Hydroxyethyl)thiamine diphosphate + CO2+++R00226///pyruvate:pyruvate acetaldehydetransferase (decarboxylating); (S)-2-acetolactate (S)-2-Acetolactate + …
AT2G32150	'AT2G32150.1'	mRNA	-0.535974	0.451503	0.000814116	77.54	76.97	71.07	95.59	112.4	103.43	52.33	62.57	43.42	75.1933	52.7733	103.807	1284	1338	1178	1624	1858	1706	885	1027	733	1266.67	881.667	1729.33		GO:0016787///hydrolase activity
AT2G33570	'AT2G33570.1'	mRNA	-0.612074	0.477269	0.000166058	25.27	30.22	25.46	28.86	43.56	41.54	18.8	16.23	18.87	26.9833	17.9667	37.9867	780	978	784	914	1346	1272	591	494	592	847.333	559	1177.33	GO:0000139///Golgi membrane+++GO:0005794///Golgi apparatus+++GO:0016021///integral component of membrane	GO:0003831///beta-N-acetylglucosaminylglycopeptide beta-1,4-galactosyltransferase activity	GO:0042546///cell wall biogenesis+++GO:0045489///pectin biosynthetic process+++GO:0071555///cell wall organization
AT2G34770	'AT2G34770.1'	mRNA	-0.660129	0.556492	4.93964e-06	66.8	83.01	81.75	86.07	127.06	131.75	46.01	50.66	52.29	77.1867	49.6533	114.96	1143	1491	1400	1511	2171	2245	804	859	912	1344.67	858.333	1975.67	GO:0005783///endoplasmic reticulum+++GO:0005789///endoplasmic reticulum membrane+++GO:0016021///integral component of membrane	GO:0005506///iron ion binding+++GO:0080132///fatty acid alpha-hydroxylase activity+++GO:0102771///sphingolipid very long chain fatty acid alpha-hydroxylase activity	GO:0000038///very long-chain fatty acid metabolic process+++GO:0006631///fatty acid metabolic process+++GO:0006633///fatty acid biosynthetic process
AT2G36050	'AT2G36050.1'	mRNA	-0.69679	0.750932	0.0121591	12.74	20.53	17.1	20.29	34.61	31.11	10.61	10.08	10.96	16.79	10.55	28.67	227	384	305	371	616	552	193	178	199	305.333	190	513	GO:0005634///nucleus		GO:0045892///negative regulation of transcription, DNA-templated
AT2G37025	'AT2G37025.2'	mRNA	-1.08666	0.806974	0.00111639	3.97	6.5	6.35	6.9	12.43	10.26	2.92	2.67	2.5	5.60667	2.69667	9.86333	101	168	160	183	311	256	75	67	62	143	68	250	GO:0005634///nucleus
AT2G41560	'AT2G41560.1'	mRNA	-0.314276	0.26441	0.00470043	95.03	88.85	91.33	103.36	112.73	116.92	81.07	76.26	68.16	91.7367	75.1633	111.003	5782	5663	5535	6452	6878	7042	5015	4564	4206	5660	4595	6790.67	GO:0000325///plant-type vacuole+++GO:0005773///vacuole+++GO:0005774///vacuolar membrane+++GO:0005829///cytosol+++GO:0005887///integral component of plasma membrane+++GO:0009507///chloroplast+++GO:0009705///plant-type vacuole membrane+++GO:0043231///intracellular membrane-bounded organelle	GO:0005388///calcium-transporting ATPase activity+++GO:0005516///calmodulin binding+++GO:0005524///ATP binding+++GO:0019829///cation-transporting ATPase activity+++GO:0046872///metal ion binding	GO:0009624///response to nematode+++GO:0042742///defense response to bacterium+++GO:0043069///negative regulation of programmed cell death+++GO:0055081///anion homeostasis
AT2G42580	'AT2G42580.1'	mRNA	-0.497543	0.658334	0.000880357	31.56	39.94	39.84	48.25	63.81	65.53	27.28	27.18	25.96	37.1133	26.8067	59.1967	1370	1817	1724	2149	2776	2819	1205	1162	1144	1637	1170.33	2581.33	GO:0005737///cytoplasm+++GO:0005829///cytosol+++GO:0005886///plasma membrane		GO:0006970///response to osmotic stress+++GO:0009734///auxin-activated signaling pathway+++GO:0009742///brassinosteroid mediated signaling pathway+++GO:0010305///leaf vascular tissue pattern formation
AT2G44500	'AT2G44500.2'	mRNA	-1.31497	0.49188	8.94767e-13	35.59	46.68	31.44	47.82	56.19	57.46	13.78	19.41	13.41	37.9033	15.5333	53.8233	1357	1857	1192	1866	2142	2170	536	730	519	1468.67	595	2059.33	GO:0000139///Golgi membrane+++GO:0005737///cytoplasm+++GO:0016021///integral component of membrane	GO:0016757///transferase activity, transferring glycosyl groups	GO:0006004///fucose metabolic process+++GO:0071555///cell wall organization
AT3G05900	'AT3G05900.1'	mRNA	-0.436821	0.540763	0.000254264	67.43	76.07	74.35	85.03	118.31	116.77	58.27	52.29	53.35	72.6167	54.6367	106.703	2770	3275	3045	3584	4870	4754	2436	2116	2225	3030	2259	4402.67
AT3G06080	'AT3G06080.2'	mRNA	-0.34699	0.428522	0.00228523	39.29	38.08	38.88	46.34	58.22	53.54	31.88	31.72	29.27	38.75	30.9567	52.7	1453	1480	1433	1754	2154	1961	1205	1157	1102	1455.33	1154.67	1956.33	GO:0005794///Golgi apparatus+++GO:0016021///integral component of membrane	GO:0016413///O-acetyltransferase activity	GO:0007623///circadian rhythm
AT3G06770	'AT3G06770.3'	mRNA	-0.499926	0.576393	0.0105163	18.08	23.7	20.51	23.94	34.24	36.36	15.57	14.37	15.24	20.7633	15.06	31.5133	545	749	621	733	1036	1082	479	422	465	638.333	455.333	950.333	GO:0005618///cell wall	GO:0004650///polygalacturonase activity+++GO:0016829///lyase activity	GO:0005975///carbohydrate metabolic process
AT3G10740	'AT3G10740.1'	mRNA	-0.454669	0.360937	0.00741098	57.91	49.1	57.11	65.41	69.85	77.03	47.41	34.35	39.85	54.7067	40.5367	70.7633	2520	2239	2477	2920	3046	3321	2099	1472	1760	2412	1777	3095.67	GO:0005773///vacuole+++GO:0048046///apoplast+++GO:0099503///secretory vesicle	GO:0009044///xylan 1,4-beta-xylosidase activity+++GO:0046556///alpha-L-arabinofuranosidase activity	GO:0045493///xylan catabolic process+++GO:0046373///L-arabinose metabolic process	00520///Amino sugar and nucleotide sugar metabolism			R01762///alpha-L-arabinan arabinofuranohydrolase Arabinan + H2O <=> Arabinan + L-Arabinose
AT3G13450	'AT3G13450.1'	mRNA	-0.352484	0.429722	0.0299804	37.12	34.89	41.67	47.73	53.52	53.16	31.26	30.17	28.99	37.8933	30.14	51.47	795	784	892	1049	1146	1132	683	639	632	823.667	651.333	1109	GO:0005947///mitochondrial alpha-ketoglutarate dehydrogenase complex	GO:0003863///3-methyl-2-oxobutanoate dehydrogenase (2-methylpropanoyl-transferring) activity	GO:0007584///response to nutrient+++GO:0009083///branched-chain amino acid catabolic process+++GO:0009646///response to absence of light+++GO:0009744///response to sucrose+++GO:0043617///cellular response to sucrose starvation	00280///Valine, leucine and isoleucine degradation+++00640///Propanoate metabolism		M00036///Leucine degradation, leucine => acetoacetate + acetyl-CoA	R01701///3-methyl-2-oxobutanoate:[dihydrolipoyllysine-residue (2-methylpropanoyl)transferase] lipoyllysine 2-oxidoreductase (decarboxylating, acceptor-2-methylpropanoylating) 3-Methyl-2-oxobutanoic acid + Enzyme N6-(lipoyl)lysine <=> [Dihydrolipoyllysine-residue (2-methylpropanoyl)transferase] S-(2-methylpropanoyl)dihydrolipoyllysine + CO2+++R01702///4-methyl-2-oxopentanoate:[dihydrolipoyllysine-…
AT3G13750	'AT3G13750.1'	mRNA	-0.382265	0.337819	7.84793e-05	172.88	164.42	189.64	229.23	228.34	212.58	135.2	146.29	130.37	175.647	137.287	223.383	10375	10337	11336	14114	13741	12629	8250	8636	7936	10682.7	8274	13494.7	GO:0005618///cell wall+++GO:0005773///vacuole+++GO:0005829///cytosol+++GO:0009505///plant-type cell wall+++GO:0009506///plasmodesma+++GO:0048046///apoplast	GO:0004565///beta-galactosidase activity+++GO:0030246///carbohydrate binding	GO:0005975///carbohydrate metabolic process	00052///Galactose metabolism+++00511///Other glycan degradation+++00531///Glycosaminoglycan degradation+++00600///Sphingolipid metabolism+++00604///Glycosphingolipid biosynthesis - ganglio series		M00079///Keratan sulfate degradation	R01678///Lactose galactohydrolase Lactose + H2O <=> alpha-D-Glucose + D-Galactose+++R03355///beta-D-Galactosyl-1,4-beta-D-glucosylceramide galactohydrolase Lactosylceramide + H2O <=> Glucosylceramide + D-Galactose+++R04633///D-Galactosyl-N-acetyl-D-galactosaminyl-(N-acetylneuraminyl)-D- galactosyl-D-glucosylceramide galactohydrolase D-Galactosyl-N-acetyl-D-galactosaminyl-(N-acetylneuraminyl)-D-ga…
AT3G16240	'AT3G16240.1'	mRNA	-0.595704	0.422649	2.89365e-05	1001.39	1164.64	1049.86	1218.53	1603.29	1537.68	841.71	720.23	603.44	1071.96	721.793	1453.17	17195	20992	18041	21467	27489	26292	14758	12254	10561	18742.7	12524.3	25082.7	GO:0000326///protein storage vacuole+++GO:0005618///cell wall+++GO:0005773///vacuole+++GO:0005774///vacuolar membrane+++GO:0005794///Golgi apparatus+++GO:0005886///plasma membrane+++GO:0009505///plant-type cell wall+++GO:0009506///plasmodesma+++GO:0009705///plant-type vacuole membrane+++GO:0009941///chloroplast envelope+++GO:0016021///integral component of membrane+++GO:0042807///central vacuole	GO:0015200///methylammonium transmembrane transporter activity+++GO:0015250///water channel activity+++GO:0042802///identical protein binding	GO:0006833///water transport
AT3G21330	'AT3G21330.1'	mRNA	-1.46693	1.5289	0.00446325	1.43	1.71	1.96	2.71	5.53	6.65	0.65	0.71	0.52	1.7	0.626667	4.96333	43	54	59	84	167	199	20	21	16	52	19	150	GO:0005634///nucleus	GO:0000976///transcription regulatory region sequence-specific DNA binding+++GO:0003700///DNA-binding transcription factor activity+++GO:0046983///protein dimerization activity	GO:0006355///regulation of transcription, DNA-templated
AT3G23750	'AT3G23750.1'	mRNA	-0.445835	0.453466	0.000456214	30.84	30.76	28.91	35.32	44.1	45.6	22.91	24.98	19.89	30.17	22.5933	41.6733	1631	1704	1523	1916	2338	2388	1232	1300	1067	1619.33	1199.67	2214	GO:0005794///Golgi apparatus+++GO:0005886///plasma membrane+++GO:0009506///plasmodesma+++GO:0016021///integral component of membrane	GO:0005524///ATP binding
AT3G25500	'AT3G25500.1'	mRNA	-0.335105	0.516835	0.0133714	18.45	19.28	18.68	20.96	29.66	30.87	16.12	15.01	14.44	18.8033	15.19	27.1633	1197	1310	1207	1395	1930	1982	1063	958	950	1238	990.333	1769	GO:0005618///cell wall+++GO:0005886///plasma membrane+++GO:0016020///membrane+++GO:0016021///integral component of membrane	GO:0003779///actin binding+++GO:0051015///actin filament binding	GO:0030036///actin cytoskeleton organization+++GO:0045010///actin nucleation+++GO:0051016///barbed-end actin filament capping	00400///Phenylalanine, tyrosine and tryptophan biosynthesis+++01230///Biosynthesis of amino acids		M00040///Tyrosine biosynthesis, chorismate => arogenate => tyrosine	R00733///L-arogenate:NADP+ oxidoreductase L-Arogenate + NADP+ <=> L-Tyrosine + CO2 + NADPH + H+
AT3G26520	'AT3G26520.1'	mRNA	-0.39711	0.261143	0.000581675	1426.7	1535.29	1496.53	1656.32	1962.05	1777.38	1274.35	1108.76	1057.91	1486.17	1147.01	1798.58	26077	29451	27363	31060	35821	32333	23775	20068	19700	27630.3	21181	33071.3	GO:0005773///vacuole+++GO:0005774///vacuolar membrane+++GO:0005783///endoplasmic reticulum+++GO:0005794///Golgi apparatus+++GO:0005829///cytosol+++GO:0005886///plasma membrane+++GO:0009507///chloroplast+++GO:0016021///integral component of membrane+++GO:0043674///columella	GO:0003729///mRNA binding+++GO:0015250///water channel activity	GO:0030104///water homeostasis+++GO:0042742///defense response to bacterium+++GO:0080170///hydrogen peroxide transmembrane transport
AT3G27960	'AT3G27960.1'	mRNA	-0.611818	0.614173	0.0112584	8.19	10.26	11.4	11.59	17.17	17.43	6.2	6	7.67	9.95	6.62333	15.3967	345	453	479	501	725	728	266	249	328	425.667	281	651.333	GO:0005886///plasma membrane		GO:0009860///pollen tube growth+++GO:0031347///regulation of defense response
AT3G28200	'AT3G28200.1'	mRNA	-0.695804	0.515686	1.44645e-05	61.58	72.63	59.97	75.58	107.39	97.95	46.89	39.42	35.61	64.7267	40.64	93.64	999	1237	974	1258	1739	1583	777	634	589	1070	666.667	1526.67	GO:0005576///extracellular region+++GO:0005829///cytosol+++GO:0009505///plant-type cell wall	GO:0004601///peroxidase activity+++GO:0020037///heme binding+++GO:0046872///metal ion binding	GO:0006979///response to oxidative stress+++GO:0042744///hydrogen peroxide catabolic process	00940///Phenylpropanoid biosynthesis			R00602///methanol:hydrogen-peroxide oxidoreductase Methanol + Hydrogen peroxide <=> Formaldehyde + 2 H2O+++R02596///Donor:hydrogen-peroxide oxidoreductase Coniferyl alcohol <=> Guaiacyl lignin+++R03919///Donor:hydrogen-peroxide oxidoreductase Sinapyl alcohol <=> Syringyl lignin+++R04007///Donor:hydrogen-peroxide oxidoreductase 4-Coumaryl alcohol <=> p-Hydroxyphenyl lignin+++R07443///donor:hydroge…
AT3G45300	'AT3G45300.1'	mRNA	-0.418474	0.528163	0.0199855	21.02	16.92	20.15	29.32	27.6	27.28	15.87	16.06	12.33	19.3633	14.7533	28.0667	1084.36	914.48	1035.59	1551.32	1427.08	1393.57	832.63	815.36	645.01	1011.48	764.333	1457.32	GO:0005739///mitochondrion+++GO:0005759///mitochondrial matrix+++GO:0005829///cytosol	GO:0005524///ATP binding+++GO:0008470///isovaleryl-CoA dehydrogenase activity+++GO:0050660///flavin adenine dinucleotide binding	GO:0006552///leucine catabolic process+++GO:0009083///branched-chain amino acid catabolic process	00280///Valine, leucine and isoleucine degradation		M00036///Leucine degradation, leucine => acetoacetate + acetyl-CoA	R04095///3-methylbutanoyl-CoA:electron-transfer flavoprotein 2,3-oxidoreductase 3-Methylbutanoyl-CoA + FAD <=> 3-Methylcrotonyl-CoA + FADH2
AT3G47340	'AT3G47340.3'	mRNA	-1.64377	2.41215	1.84747e-12	15.34	26.87	24.91	62.11	171.57	132.01	5.52	7.21	8.99	22.3733	7.24	121.897	598	1088	959	2451	6593	5019	220	279	354	881.667	284.333	4687.67		GO:0004066///asparagine synthase (glutamine-hydrolyzing) activity+++GO:0005524///ATP binding	GO:0006529///asparagine biosynthetic process+++GO:0006541///glutamine metabolic process	00250///Alanine, aspartate and glutamate metabolism+++01230///Biosynthesis of amino acids			R00578///L-aspartate:L-glutamine amido-ligase (AMP-forming) ATP + L-Aspartate + L-Glutamine + H2O <=> AMP + Diphosphate + L-Asparagine + L-Glutamate
AT3G50560	'AT3G50560.1'	mRNA	-0.687852	0.414273	0.0176311	25.91	24.63	22.97	31.23	36.22	31.37	21.44	13.6	11.3	24.5033	15.4467	32.94	452	451	401	559	631	545	382	235	201	434.667	272.667	578.333		GO:0016491///oxidoreductase activity
AT3G51550	'AT3G51550.1'	mRNA	-0.354953	0.459144	0.000130558	70.62	71.07	72.98	80.65	108.83	108.27	59.1	57.38	54.51	71.5567	56.9967	99.25	3973	4189	4090	4655	6139	6031	3381	3176	3111	4084	3222.67	5608.33	GO:0005886///plasma membrane+++GO:0009506///plasmodesma+++GO:0016021///integral component of membrane+++GO:0043680///filiform apparatus	GO:0004672///protein kinase activity+++GO:0005524///ATP binding	GO:0009723///response to ethylene+++GO:0009738///abscisic acid-activated signaling pathway+++GO:0009741///response to brassinosteroid+++GO:0009742///brassinosteroid mediated signaling pathway+++GO:0009788///negative regulation of abscisic acid-activated signaling pathway+++GO:0009791///post-embryonic development+++GO:0009873///ethylene-activated signaling pathway+++GO:0010118///stomatal movement+…	04626///Plant-pathogen interaction
AT3G54920	'AT3G54920.1'	mRNA	-0.271515	0.330565	0.0275867	77.79	83.58	80.68	92.03	104.13	111.05	68.88	67.77	67.44	80.6833	68.03	102.403	2404	2708	2488	2918	3222	3405	2168	2066	2118	2533.33	2117.33	3181.67	GO:0031225///anchored component of membrane+++GO:0046658///anchored component of plasma membrane	GO:0030570///pectate lyase activity+++GO:0046872///metal ion binding	GO:0042547///cell wall modification involved in multidimensional cell growth+++GO:0045490///pectin catabolic process+++GO:0098542///defense response to other organism	00040///Pentose and glucuronate interconversions			R02361///(1->4)-alpha-D-galacturonan reducing-end-disaccharide-lyase Pectate <=> 4-(4-Deoxy-alpha-D-gluc-4-enuronosyl)-D-galacturonate + Pectate+++R06240///No_INFO Pectic acid(n+2) <=> G10113 + Pectic acid(n)
AT3G55430	'AT3G55430.1'	mRNA	-0.653916	0.356611	2.90302e-08	54.27	61.89	56.21	63.41	75.87	83.71	36.3	40.7	34.67	57.4567	37.2233	74.33	1600	1913	1654	1918	2239	2449	1090	1184	1039	1722.33	1104.33	2202	GO:0005618///cell wall+++GO:0009506///plasmodesma+++GO:0046658///anchored component of plasma membrane	GO:0042973///glucan endo-1,3-beta-D-glucosidase activity	GO:0005975///carbohydrate metabolic process	00500///Starch and sucrose metabolism			R00308///1,3-beta-D-Glucan glucanohydrolase 1,3-beta-D-Glucan + H2O <=> D-Glucose + 1,3-beta-D-Glucan
AT3G58620	'AT3G58620.1'	mRNA	-0.530597	0.57637	0.000872967	14.51	15.83	17.41	18.46	27.21	26.24	10.88	11.04	11.72	15.9167	11.2133	23.97	579	662	693	756	1088	1038	442	434	475	644.667	450.333	960.667	GO:0005737///cytoplasm+++GO:0005829///cytosol		GO:0006970///response to osmotic stress
AT3G60320	'AT3G60320.1'	mRNA	-0.377495	0.494897	0.00625909	43.82	48.73	45.57	52.88	71.47	72.22	38.84	33.35	36.08	46.04	36.09	65.5233	2117	2467	2194	2621	3461	3456	1909	1586	1769	2259.33	1754.67	3179.33	GO:0005634///nucleus		GO:0010167///response to nitrate+++GO:0015706///nitrate transport+++GO:0071249///cellular response to nitrate+++GO:0071705///nitrogen compound transport+++GO:1901698///response to nitrogen compound	03050///Proteasome
AT4G01330	'AT4G01330.2'	mRNA	-0.627366	0.436672	1.13978e-07	49.6	56.45	55.56	65.06	78.39	77.47	33	37.56	35.79	53.87	35.45	73.64	1567	1875	1757	2117	2482	2430	1064	1173	1158	1733	1131.67	2343	GO:0005829///cytosol+++GO:0005886///plasma membrane+++GO:0016021///integral component of membrane	GO:0004674///protein serine/threonine kinase activity+++GO:0005524///ATP binding
AT4G02540	'AT4G02540.2'	mRNA	-0.628953	0.50222	2.33123e-06	21.57	24.54	22.36	26.41	37.69	34.18	14.45	16.83	14.19	22.8233	15.1567	32.76	1000	1197	1036	1256	1747	1569	679	765	665	1077.67	703	1524		GO:0046872///metal ion binding
AT4G08930	'AT4G08930.1'	mRNA	-0.427298	0.487587	0.0429926	22.84	28.93	24.67	30.85	38.18	39.39	19.95	20.19	17.78	25.48	19.3067	36.14	477	634	515	661	797	818	425	417	378	542	406.667	758.667	GO:0016021///integral component of membrane
AT4G14130	'AT4G14130.1'	mRNA	-0.827812	1.10454	0.00496566	15.07	27.12	21.65	36.01	55.79	47.56	11.05	14.42	11.26	21.28	12.2433	46.4533	235	444	338	576	868	739	176	223	179	339	192.667	727.667	GO:0005618///cell wall+++GO:0048046///apoplast	GO:0016762///xyloglucan:xyloglucosyl transferase activity+++GO:0033946///xyloglucan-specific endo-beta-1,4-glucanase activity	GO:0010218///response to far red light+++GO:0010411///xyloglucan metabolic process+++GO:0042546///cell wall biogenesis+++GO:0071555///cell wall organization
AT4G15760	'AT4G15760.2'	mRNA	-0.466684	0.35314	6.25085e-05	118.99	115.93	113.79	131.44	139.04	179.16	77.43	85.77	93.12	116.237	85.44	149.88	2897	2960	2767	3283	3386	4333	1922	2063	2306	2874.67	2097	3667.33		GO:0004497///monooxygenase activity+++GO:0071949///FAD binding
AT4G16563	'AT4G16563.1'	mRNA	-0.684495	0.766928	0.00151045	10.46	13.11	10.14	12.87	21.54	23.69	7.62	6.61	7.14	11.2367	7.12333	19.3667	329	432	318	415	678	739	244	205	228	359.667	225.667	610.667	GO:0009505///plant-type cell wall	GO:0004190///aspartic-type endopeptidase activity
AT4G16780	'AT4G16780.1'	mRNA	-0.63397	1.09903	0.0265209	13.12	17.35	15.77	26.9	37.43	35.95	8.03	10.62	11.65	15.4133	10.1	33.4267	232	322	279	488	661	633	145	186	210	277.667	180.333	594	GO:0005634///nucleus	GO:0000981///DNA-binding transcription factor activity, RNA polymerase II-specific+++GO:0003700///DNA-binding transcription factor activity+++GO:0042803///protein homodimerization activity+++GO:0043565///sequence-specific DNA binding	GO:0009585///red, far-red light phototransduction+++GO:0009641///shade avoidance+++GO:0009733///response to auxin+++GO:0009735///response to cytokinin+++GO:0009826///unidimensional cell growth+++GO:0010016///shoot system morphogenesis+++GO:0010017///red or far-red light signaling pathway+++GO:0010218///response to far red light+++GO:0010311///lateral root formation+++GO:0045892///negative regulat…
AT4G19520	'AT4G19520.1'	mRNA	-0.910893	0.640573	2.10124e-08	7.29	6.69	5.6	8.48	11.32	10.96	3.08	3.75	3.77	6.52667	3.53333	10.2533	747	718	571	892	1164	1111	321	378	392	678.667	363.667	1055.67	GO:0005634///nucleus	GO:0000976///transcription regulatory region sequence-specific DNA binding+++GO:0003700///DNA-binding transcription factor activity+++GO:0005524///ATP binding+++GO:0043531///ADP binding+++GO:0050135///NAD(P)+ nucleosidase activity+++GO:0061809///NAD+ nucleotidase, cyclic ADP-ribose generating	GO:0006952///defense response+++GO:0007165///signal transduction+++GO:0071456///cellular response to hypoxia	04626///Plant-pathogen interaction
AT4G24230	'AT4G24230.6'	mRNA	-0.467755	0.320554	3.46677e-05	62.19	60.99	61.1	77.62	77.95	74.2	47.45	49.45	40.98	61.4267	45.96	76.59	1534	1583	1505	1977	1932	1856	1163	1187	1023	1540.67	1124.33	1921.67	GO:0005615///extracellular space	GO:0000062///fatty-acyl-CoA binding+++GO:0008289///lipid binding
AT4G26690	'AT4G26690.1'	mRNA	-0.624017	0.764987	1.60686e-07	34.34	38.78	32.76	44.2	67.66	69.98	24.1	23.3	22.64	35.2933	23.3467	60.6133	1718.99	2033.99	1634	2269.99	3395	3469	1226.95	1148	1150	1795.66	1174.98	3044.66	GO:0005829///cytosol+++GO:0005886///plasma membrane+++GO:0016021///integral component of membrane+++GO:0031225///anchored component of membrane+++GO:0046658///anchored component of plasma membrane	GO:0008889///glycerophosphodiester phosphodiesterase activity	GO:0006071///glycerol metabolic process+++GO:0006629///lipid metabolic process+++GO:0009932///cell tip growth+++GO:0010053///root epidermal cell differentiation+++GO:0048765///root hair cell differentiation+++GO:0071555///cell wall organization
AT4G29310	'AT4G29310.1'	mRNA	-0.454728	0.370314	0.00684411	27.02	31.45	30.44	39.97	37.01	38.95	22.05	20.24	23.69	29.6367	21.9933	38.6433	771	941	867	1170	1057	1103	641	570	687	859.667	632.667	1110
AT4G29900	'AT4G29900.1'	mRNA	-0.371695	0.405257	0.000758873	33.01	32.03	33.3	36.14	48.15	47.03	27.3	26.72	23.43	32.78	25.8167	43.7733	2274	2311	2284	2554	3327	3206	1912	1810	1637	2289.67	1786.33	3029	GO:0005886///plasma membrane+++GO:0005887///integral component of plasma membrane+++GO:0009506///plasmodesma+++GO:0043231///intracellular membrane-bounded organelle	GO:0005388///calcium-transporting ATPase activity+++GO:0005516///calmodulin binding+++GO:0005524///ATP binding+++GO:0019829///cation-transporting ATPase activity+++GO:0046872///metal ion binding
AT4G29950	'AT4G29950.2'	mRNA	-0.473654	0.337716	4.25562e-07	44.76	40.31	41.76	50.07	55.98	55.37	31.21	32.37	29.42	42.2767	31	53.8067	2506	2364	2329	2876	3142	3069	1777	1783	1671	2399.67	1743.67	3029
AT4G30270	'AT4G30270.1'	mRNA	-0.94429	0.831861	8.83607e-11	464.22	401.98	407.83	637.49	831.68	819.35	265.43	237.05	170.53	424.677	224.337	762.84	8540	7761	7505	12032	15283	15001	4984	4318	3196	7935.33	4166	14105.3	GO:0005618///cell wall+++GO:0005737///cytoplasm+++GO:0005794///Golgi apparatus+++GO:0005886///plasma membrane+++GO:0009505///plant-type cell wall+++GO:0048046///apoplast+++GO:0099503///secretory vesicle	GO:0004553///hydrolase activity, hydrolyzing O-glycosyl compounds+++GO:0016762///xyloglucan:xyloglucosyl transferase activity	GO:0009828///plant-type cell wall loosening+++GO:0010411///xyloglucan metabolic process+++GO:0042546///cell wall biogenesis+++GO:0071669///plant-type cell wall organization or biogenesis
AT4G33420	'AT4G33420.1'	mRNA	-0.868987	0.516982	2.95608e-06	19.73	21.52	20.43	26.3	32.02	30.86	10.87	13.65	9.87	20.56	11.4633	29.7267	359	411	372	491	582	559	202	246	183	380.667	210.333	544	GO:0005576///extracellular region+++GO:0005773///vacuole+++GO:0016021///integral component of membrane	GO:0004601///peroxidase activity+++GO:0020037///heme binding+++GO:0046872///metal ion binding	GO:0006979///response to oxidative stress+++GO:0042744///hydrogen peroxide catabolic process	00940///Phenylpropanoid biosynthesis			R00602///methanol:hydrogen-peroxide oxidoreductase Methanol + Hydrogen peroxide <=> Formaldehyde + 2 H2O+++R02596///Donor:hydrogen-peroxide oxidoreductase Coniferyl alcohol <=> Guaiacyl lignin+++R03919///Donor:hydrogen-peroxide oxidoreductase Sinapyl alcohol <=> Syringyl lignin+++R04007///Donor:hydrogen-peroxide oxidoreductase 4-Coumaryl alcohol <=> p-Hydroxyphenyl lignin+++R07443///donor:hydroge…
AT4G35470	'AT4G35470.1'	mRNA	-0.629595	0.562764	9.56049e-06	21.14	26.52	24.21	27.78	40.78	38.76	15.74	16.17	15.46	23.9567	15.79	35.7733	920	1209	1050	1240	1778	1671	697	693	683	1059.67	691	1563	GO:0005886///plasma membrane
AT4G35770	'AT4G35770.3'	mRNA	-0.75845	0.917638	3.24406e-11	193.04	182.06	217.49	376.88	411.63	353.72	130.51	113.2	108.92	197.53	117.543	380.743	2432	2393	2737	4816	5079	4385	1680	1428	1407	2520.67	1505	4760	GO:0009507///chloroplast+++GO:0009579///thylakoid		GO:0006979///response to oxidative stress+++GO:0007568///aging+++GO:0009611///response to wounding+++GO:0009753///response to jasmonic acid
AT4G36730	'AT4G36730.2'	mRNA	-0.516972	0.479105	0.000114715	58.32	69.74	65.36	77.51	100.11	94.81	44.56	50.01	43.15	64.4733	45.9067	90.81	1415.7	1775.86	1585.37	1930.89	2431.32	2286.81	1102.82	1199.57	1066.01	1592.31	1122.8	2216.34	GO:0005634///nucleus+++GO:0005737///cytoplasm	GO:0000976///transcription regulatory region sequence-specific DNA binding+++GO:0003700///DNA-binding transcription factor activity+++GO:0043565///sequence-specific DNA binding	GO:0006355///regulation of transcription, DNA-templated
AT4G39400	'AT4G39400.1'	mRNA	-0.289973	0.319608	0.00484575	55.43	53.27	52.81	57.2	71.25	74.8	46.97	45.61	42.04	53.8367	44.8733	67.75	4261	4289	4042	4511	5494	5689	3670	3447	3276	4197.33	3464.33	5231.33	GO:0005768///endosome+++GO:0005886///plasma membrane+++GO:0010008///endosome membrane+++GO:0016021///integral component of membrane	GO:0004672///protein kinase activity+++GO:0004674///protein serine/threonine kinase activity+++GO:0004714///transmembrane receptor protein tyrosine kinase activity+++GO:0005496///steroid binding+++GO:0005524///ATP binding+++GO:0042802///identical protein binding+++GO:0042803///protein homodimerization activity+++GO:0046982///protein heterodimerization activity	GO:0009729///detection of brassinosteroid stimulus+++GO:0009742///brassinosteroid mediated signaling pathway+++GO:0009755///hormone-mediated signaling pathway+++GO:0009911///positive regulation of flower development+++GO:0010224///response to UV-B+++GO:0010268///brassinosteroid homeostasis+++GO:0010584///pollen exine formation+++GO:0048366///leaf development+++GO:0048657///anther wall tapetum cel…	04075///Plant hormone signal transduction
AT5G01740	'AT5G01740.1'	mRNA	-0.942872	1.05642	1.04046e-06	53.89	70.09	71.13	105.27	152.69	154.01	40.6	32.41	29.85	65.0367	34.2867	137.323	477	653	634	956	1342	1368	369	287	271	588	309	1222
AT5G02020	'AT5G02020.2'	mRNA	-0.922423	0.484512	7.64019e-05	30.79	39.26	36.65	54.21	45.93	52.31	22.21	21.26	12.51	35.5667	18.66	50.8167	521	688	610	921	762	859	390	361	219	606.333	323.333	847.333		GO:0016874///ligase activity	GO:0009651///response to salt stress
AT5G05100	'AT5G05100.1'	mRNA	-0.292533	0.267908	0.019486	49.96	47.45	49.65	58.13	59.61	60.72	41.32	40.9	39.83	49.02	40.6833	59.4867	1305	1300	1295	1558	1558	1575	1100	1055	1058	1300	1071	1563.67		GO:0003676///nucleic acid binding	GO:0009651///response to salt stress
AT5G05690	'AT5G05690.3'	mRNA	-0.276087	0.332756	0.0220898	123.51	124.77	119.79	135.35	171.32	161.19	110.11	100.4	98.73	122.69	103.08	155.953	3507	3715	3395	3942	4868	4542	3185	2813	2849	3539	2949	4450.67	GO:0016021///integral component of membrane	GO:0004497///monooxygenase activity+++GO:0005506///iron ion binding+++GO:0016491///oxidoreductase activity+++GO:0016705///oxidoreductase activity, acting on paired donors, with incorporation or reduction of molecular oxygen+++GO:0020037///heme binding	GO:0007275///multicellular organism development+++GO:0009911///positive regulation of flower development+++GO:0010224///response to UV-B+++GO:0010268///brassinosteroid homeostasis+++GO:0010584///pollen exine formation+++GO:0016125///sterol metabolic process+++GO:0016132///brassinosteroid biosynthetic process+++GO:0048657///anther wall tapetum cell differentiation	00905///Brassinosteroid biosynthesis		M00371///Castasterone biosynthesis, campesterol => castasterone	R07446///22alpha-Hydroxy-campesterol:3-oxosteroid Delta5-Delta4-isomerase,NAD+ 3-oxidoreductase 22alpha-Hydroxy-campesterol <=> 22alpha-Hydroxy-campest-4-en-3-one
AT5G07440	'AT5G07440.3'	mRNA	-0.732905	0.384923	5.55297e-08	252.06	238.53	331.79	340.65	370.86	371.63	177.45	167.92	159.5	274.127	168.29	361.047	6386	6316	8406	8819	9400	9362	4545	4170	4119	7036	4278	9193.67	GO:0005739///mitochondrion+++GO:0005774///vacuolar membrane+++GO:0005886///plasma membrane	GO:0004352///glutamate dehydrogenase (NAD+) activity+++GO:0004353///glutamate dehydrogenase [NAD(P)+] activity+++GO:0004354///glutamate dehydrogenase (NADP+) activity+++GO:0005507///copper ion binding+++GO:0005524///ATP binding+++GO:0008270///zinc ion binding+++GO:0050897///cobalt ion binding	GO:0006538///glutamate catabolic process+++GO:0046686///response to cadmium ion	00220///Arginine biosynthesis+++00250///Alanine, aspartate and glutamate metabolism+++00910///Nitrogen metabolism+++01200///Carbon metabolism		M00740///Methylaspartate cycle	R00243///L-glutamate:NAD+ oxidoreductase (deaminating) L-Glutamate + NAD+ + H2O <=> 2-Oxoglutarate + Ammonia + NADH + H++++R00248///L-glutamate:NADP+ oxidoreductase (deaminating) L-Glutamate + NADP+ + H2O <=> 2-Oxoglutarate + Ammonia + NADPH + H+
AT5G12050	'AT5G12050.1'	mRNA	-0.941996	0.656143	1.17225e-07	23.65	30.63	28.45	34.41	47.27	50.29	15.93	12.6	15.26	27.5767	14.5967	43.99	530	720	637	791	1059	1120	364	279	348	629	330.333	990	GO:0005886///plasma membrane		GO:0007623///circadian rhythm+++GO:0009734///auxin-activated signaling pathway+++GO:0010929///positive regulation of auxin mediated signaling pathway+++GO:0060918///auxin transport
AT5G14120	'AT5G14120.1'	mRNA	-0.677686	0.310492	3.86676e-11	206.55	200.92	228.7	271.57	250.54	272.41	149.12	132.92	122.78	212.057	134.94	264.84	8514	8679	9398	11485	10348	11128	6255	5397	5138	8863.67	5596.67	10987	GO:0005774///vacuolar membrane+++GO:0016021///integral component of membrane
AT5G16120	'AT5G16120.2'	mRNA	-0.315563	0.294613	0.0372029	43.51	42.57	44.57	50.55	56.09	55.03	32.88	38.21	35.6	43.55	35.5633	53.89	940	965	962	1120	1211	1182	725	816	783	955.667	774.667	1171	GO:0005829///cytosol+++GO:0009506///plasmodesma+++GO:0009536///plastid+++GO:0016020///membrane	GO:0016298///lipase activity+++GO:0047372///acylglycerol lipase activity		00940///Phenylpropanoid biosynthesis			R10701///No_INFO 5-O-Caffeoylshikimic acid + H2O <=> Caffeate + Shikimate
AT5G18630	'AT5G18630.3'	mRNA	-0.403004	0.364033	0.000637239	48.95	48.98	51.2	62.88	65.86	65.01	38.02	41.1	35.51	49.71	38.21	64.5833	1272	1332	1329	1683	1696	1678	1010	1051	941	1311	1000.67	1685.67		GO:0016787///hydrolase activity	GO:0006629///lipid metabolic process
AT5G18650	'AT5G18650.1'	mRNA	-0.367953	0.253649	0.00242452	102.52	103.31	100.94	126.27	125.11	117.23	88.65	78.4	74.66	102.257	80.57	122.87	2439	2578	2399	3082	2977	2771	2150	1843	1807	2472	1933.33	2943.33	GO:0005634///nucleus+++GO:0005737///cytoplasm	GO:0004842///ubiquitin-protein transferase activity+++GO:0008134///transcription factor binding+++GO:0008270///zinc ion binding+++GO:0061630///ubiquitin protein ligase activity	GO:0006511///ubiquitin-dependent protein catabolic process+++GO:0006952///defense response+++GO:0016567///protein ubiquitination+++GO:1900425///negative regulation of defense response to bacterium+++GO:1901485///positive regulation of transcription factor catabolic process	04120///Ubiquitin mediated proteolysis
AT5G20250	'AT5G20250.4'	mRNA	-0.805597	0.41184	6.31602e-20	585.8	574.76	660.85	745.97	855.04	842.55	361.25	375.1	324.59	607.137	353.647	814.52	28702	29481	32229	37448	41946	40835	17998	18099	16137	30137.3	17411.3	40076.3		GO:0047274///galactinol-sucrose galactosyltransferase activity	GO:0005975///carbohydrate metabolic process	00052///Galactose metabolism			R02411///1-alpha-D-Galactosyl-myo-inositol:sucrose 6-alpha-D-galactosyltransferase alpha-D-Galactosyl-(1->3)-1D-myo-inositol + Sucrose <=> myo-Inositol + Raffinose+++R06071///No_INFO Galactinol + Sucrose <=> myo-Inositol + Raffinose
AT5G21170	'AT5G21170.2'	mRNA	-0.600361	0.471339	5.80722e-07	72.91	73.81	84	96.43	112.28	114.2	51.9	55.99	46.87	76.9067	51.5867	107.637	1425	1514	1642	1934	2193	2221	1035	1083	933	1527	1017	2116	GO:0005886///plasma membrane	GO:0005524///ATP binding	GO:0005975///carbohydrate metabolic process+++GO:0006633///fatty acid biosynthetic process+++GO:0042128///nitrate assimilation	04213///Longevity regulating pathway - multiple species
AT5G21930	'AT5G21930.3'	mRNA	-0.240037	0.380453	0.039083	56.22	52.09	56.96	60.69	79.67	74.84	48.25	47.96	45.35	55.09	47.1867	71.7333	2915	2808	2942	3244	4170	3856	2561	2450	2394	2888.33	2468.33	3756.67	GO:0009535///chloroplast thylakoid membrane+++GO:0016021///integral component of membrane	GO:0005375///copper ion transmembrane transporter activity+++GO:0005524///ATP binding+++GO:0043682///copper-transporting ATPase activity+++GO:0046872///metal ion binding	GO:0006825///copper ion transport	04016///MAPK signaling pathway - plant
AT5G22500	'AT5G22500.1'	mRNA	-0.548942	0.473257	0.00142237	18.09	19.51	19.01	23.42	25.08	30.86	14.72	13.39	11.3	18.87	13.1367	26.4533	537	607	563	713	745	909	445	392	341	569	392.667	789	GO:0005886///plasma membrane+++GO:0009507///chloroplast+++GO:0043231///intracellular membrane-bounded organelle	GO:0050062///long-chain-fatty-acyl-CoA reductase activity+++GO:0080019///fatty-acyl-CoA reductase (alcohol-forming) activity+++GO:0102965///alcohol-forming fatty acyl-CoA reductase activity	GO:0006629///lipid metabolic process+++GO:0009611///response to wounding+++GO:0009651///response to salt stress+++GO:0010345///suberin biosynthetic process+++GO:0035336///long-chain fatty-acyl-CoA metabolic process	00073///Cutin, suberine and wax biosynthesis+++04146///Peroxisome			R09470///long-chain-primary-alcohol:NADP+ oxidoreductase (CoA-acylating) Long-chain acyl-CoA + 2 NADPH + 2 H+ <=> Primary alcohol + 2 NADP+ + CoA
AT5G23210	'AT5G23210.4'	mRNA	-0.571622	0.644775	6.81728e-06	60.87	67.65	65.41	79.49	109.31	108.68	47.82	42.06	41.84	64.6433	43.9067	99.16	1820	2102	1966	2465	3389	3341	1506	1211	1282	1962.67	1333	3065	GO:0005576///extracellular region+++GO:0005773///vacuole	GO:0004185///serine-type carboxypeptidase activity
AT5G24030	'AT5G24030.1'	mRNA	-1.17332	1.1174	1.38936e-08	17.6	27.27	17.85	34.18	55.81	47.81	9.11	11.09	8.28	20.9067	9.49333	45.9333	735	1193	743	1464	2335	1978	387	456	351	890.333	398	1925.67	GO:0005886///plasma membrane+++GO:0016021///integral component of membrane	GO:0008308///voltage-gated anion channel activity	GO:0006821///chloride transport+++GO:0006873///cellular ion homeostasis+++GO:0009414///response to water deprivation+++GO:0009651///response to salt stress
AT5G26740	'AT5G26740.3'	mRNA	-0.441217	0.462154	0.00242452	24.2	25.1	27.65	28.36	38.91	39.88	18.46	20.74	18.55	25.65	19.25	35.7167	742	812	846	895	1193	1216	579	624	581	800	594.667	1101.33	GO:0016021///integral component of membrane
AT5G39580	'AT5G39580.2'	mRNA	-1.23629	1.39318	2.03165e-06	7.5	8.54	9.23	21.11	25.09	20.82	4.06	3.44	3.4	8.42333	3.63333	22.34	143	171	176	413	478	395	79	65	66	163.333	70	428.667	GO:0005576///extracellular region+++GO:0005794///Golgi apparatus+++GO:0009505///plant-type cell wall+++GO:0009506///plasmodesma	GO:0004601///peroxidase activity+++GO:0020037///heme binding+++GO:0046872///metal ion binding	GO:0006979///response to oxidative stress+++GO:0042744///hydrogen peroxide catabolic process+++GO:0050832///defense response to fungus	00940///Phenylpropanoid biosynthesis			R00602///methanol:hydrogen-peroxide oxidoreductase Methanol + Hydrogen peroxide <=> Formaldehyde + 2 H2O+++R02596///Donor:hydrogen-peroxide oxidoreductase Coniferyl alcohol <=> Guaiacyl lignin+++R03919///Donor:hydrogen-peroxide oxidoreductase Sinapyl alcohol <=> Syringyl lignin+++R04007///Donor:hydrogen-peroxide oxidoreductase 4-Coumaryl alcohol <=> p-Hydroxyphenyl lignin+++R07443///donor:hydroge…
AT5G40890	'AT5G40890.2'	mRNA	-0.293478	0.301867	0.00564398	65.45	69.35	68.55	76.79	86.17	89.48	57.63	57.29	54.32	67.7833	56.4133	84.1467	3421	3775	3588	4115	4526	4638	3063	2926	2890	3594.67	2959.67	4426.33	GO:0009705///plant-type vacuole membrane+++GO:0016021///integral component of membrane+++GO:0043231///intracellular membrane-bounded organelle	GO:0005247///voltage-gated chloride channel activity+++GO:0009671///nitrate:proton symporter activity	GO:0006821///chloride transport
AT5G44020	'AT5G44020.1'	mRNA	-0.482031	0.366554	6.49944e-05	489.07	557.88	556.39	600.33	752.94	736.76	429.2	372.31	365.03	534.447	388.847	696.677	8282	9917	9430	10430	12730	12425	7422	6248	6301	9209.67	6657	11861.7	GO:0005773///vacuole+++GO:0009506///plasmodesma+++GO:0009536///plastid	GO:0003993///acid phosphatase activity+++GO:0045735///nutrient reservoir activity		04016///MAPK signaling pathway - plant
AT5G49360	'AT5G49360.1'	mRNA	-1.06838	0.636996	2.69322e-22	292.66	308.87	327.71	461.71	501.83	493.07	166.55	159.25	126.13	309.747	150.643	485.537	14065	15553	15694	22765	24173	23471	8142	7534	6151	15104	7275.67	23469.7	GO:0009505///plant-type cell wall+++GO:0009536///plastid+++GO:0048046///apoplast	GO:0009044///xylan 1,4-beta-xylosidase activity+++GO:0046556///alpha-L-arabinofuranosidase activity	GO:0010214///seed coat development+++GO:0031222///arabinan catabolic process+++GO:0045493///xylan catabolic process	00520///Amino sugar and nucleotide sugar metabolism			R01433///D-xylose xylohydrolase D-Xylose + 1,4-beta-D-Xylan <=> 1,4-beta-D-Xylan + H2O
AT5G54080	'AT5G54080.2'	mRNA	-0.323556	0.549098	0.0445781	29.67	25.77	29.42	40	42.37	42.82	23.08	24.21	21.75	28.2867	23.0133	41.73	813.65	741.43	803.17	1121.79	1160.55	1165.22	643.67	655.34	603.27	786.083	634.093	1149.19	GO:0005737///cytoplasm+++GO:0005829///cytosol+++GO:0009536///plastid	GO:0004411///homogentisate 1,2-dioxygenase activity+++GO:0046872///metal ion binding	GO:0006559///L-phenylalanine catabolic process+++GO:0006572///tyrosine catabolic process+++GO:1902000///homogentisate catabolic process	00350///Tyrosine metabolism		M00044///Tyrosine degradation, tyrosine => homogentisate	R02519///Homogentisate:oxygen 1,2-oxidoreductase (decyclizing) Homogentisate + Oxygen <=> 4-Maleylacetoacetate
AT5G54380	'AT5G54380.1'	mRNA	-0.989214	0.635976	2.36747e-17	38.86	47.49	41.69	49.34	77.06	74.78	20.87	23.26	21.69	42.68	21.94	67.06	1930	2471	2063	2514	3836	3678	1054	1137	1093	2154.67	1094.67	3342.67	GO:0005886///plasma membrane+++GO:0009506///plasmodesma+++GO:0016021///integral component of membrane	GO:0004672///protein kinase activity+++GO:0004674///protein serine/threonine kinase activity+++GO:0005524///ATP binding	GO:0009741///response to brassinosteroid+++GO:0009826///unidimensional cell growth+++GO:0046777///protein autophosphorylation+++GO:0050832///defense response to fungus	04626///Plant-pathogen interaction
AT5G54510	'AT5G54510.1'	mRNA	-0.58725	0.392723	3.38836e-06	51.19	49.75	54.88	69.03	67.54	69.49	40.04	34.48	31.05	51.94	35.19	68.6867	1927	1963	2060	2666	2547	2593	1534	1279	1187	1983.33	1333.33	2602	GO:0005737///cytoplasm	GO:0010279///indole-3-acetic acid amido synthetase activity+++GO:0016881///acid-amino acid ligase activity	GO:0009733///response to auxin+++GO:0009734///auxin-activated signaling pathway+++GO:0009826///unidimensional cell growth+++GO:0010252///auxin homeostasis	04075///Plant hormone signal transduction
AT5G56750	'AT5G56750.1'	mRNA	-0.34683	0.514889	0.0174277	37.01	38.06	38.34	48.03	56.63	58.93	29.26	32.74	28.74	37.8033	30.2467	54.53	866	934	896	1153	1325	1370	698	757	684	898.667	713	1282.67	GO:0005737///cytoplasm		GO:0009733///response to auxin+++GO:0009751///response to salicylic acid+++GO:0009753///response to jasmonic acid+++GO:0040008///regulation of growth+++GO:0060918///auxin transport+++GO:2000012///regulation of auxin polar transport
AT5G57655	'AT5G57655.2'	mRNA	-0.51018	0.374837	1.61036e-05	82.14	72.02	84.71	104.37	107.61	99.79	62.62	56.14	51.79	79.6233	56.85	103.923	2691	2473	2766	3505	3530	3242	2089	1812	1722	2643.33	1874.33	3425.67	GO:0005773///vacuole+++GO:0005774///vacuolar membrane+++GO:0005783///endoplasmic reticulum+++GO:0005794///Golgi apparatus+++GO:0009536///plastid+++GO:0099503///secretory vesicle	GO:0009045///xylose isomerase activity+++GO:0046872///metal ion binding	GO:0042843///D-xylose catabolic process	00040///Pentose and glucuronate interconversions+++00051///Fructose and mannose metabolism			R00878///alpha-D-Glucose aldose-ketose-isomerase alpha-D-Glucose <=> D-Fructose+++R01432///D-xylose aldose-ketose-isomerase D-Xylose <=> D-Xylulose
AT5G64260	'AT5G64260.1'	mRNA	-0.971246	0.469499	1.03155e-12	222.45	285.85	257.81	288.77	385.87	398.75	132.54	153.38	112.78	255.37	132.9	357.797	4888	6589	5661	6510	8477	8709	2970	3332	2522	5712.67	2941.33	7898.67	GO:0005615///extracellular space+++GO:0005618///cell wall+++GO:0005794///Golgi apparatus+++GO:0005829///cytosol+++GO:0009505///plant-type cell wall+++GO:0009506///plasmodesma+++GO:0009536///plastid+++GO:0048046///apoplast		GO:0071456///cellular response to hypoxia	00280///Valine, leucine and isoleucine degradation			R05066///3-Hydroxy-2-methylpropanoate:NAD+ oxidoreductase (S)-3-Hydroxyisobutyrate + NAD+ <=> (S)-Methylmalonate semialdehyde + NADH + H+
AT5G64570	'AT5G64570.1'	mRNA	-0.421633	0.273248	0.00906549	216.62	230.58	241.28	284.14	282.72	271.39	209.1	158.22	156.05	229.493	174.457	279.417	9490	10585	10536	12771	12412	11780	9320	6826	6939	10203.7	7695	12321	GO:0005618///cell wall+++GO:0009505///plant-type cell wall+++GO:0016020///membrane+++GO:0048046///apoplast	GO:0009044///xylan 1,4-beta-xylosidase activity+++GO:0046556///alpha-L-arabinofuranosidase activity	GO:0009627///systemic acquired resistance+++GO:0031222///arabinan catabolic process+++GO:0045493///xylan catabolic process	00520///Amino sugar and nucleotide sugar metabolism			R01433///D-xylose xylohydrolase D-Xylose + 1,4-beta-D-Xylan <=> 1,4-beta-D-Xylan + H2O
AT5G66200	'AT5G66200.1'	mRNA	-0.47017	0.446539	0.00627139	23.67	29.55	24.35	30.42	37.22	39.17	20.66	19	17.46	25.8567	19.04	35.6033	976	1277	1001	1287	1538	1601	867	772	731	1084.67	790	1475.33				00260///Glycine, serine and threonine metabolism+++00350///Tyrosine metabolism+++00360///Phenylalanine metabolism+++00410///beta-Alanine metabolism+++00950///Isoquinoline alkaloid biosynthesis+++00960///Tropane, piperidine and pyridine alkaloid biosynthesis			R02382///tyramine:oxygen oxidoreductase(deaminating)(flavin-containing) Tyramine + H2O + Oxygen <=> 4-Hydroxyphenylacetaldehyde + Ammonia + Hydrogen peroxide+++R02529///aminoacetone:oxygen oxidoreductase(deaminating) Aminoacetone + H2O + Oxygen <=> Methylglyoxal + Ammonia + Hydrogen peroxide+++R02613///Phenethylamine:oxygen oxidoreductase (deaminating) Phenethylamine + Oxygen + H2O <=> Phenylacet…
